# Supplementary material for: Top-Down LESA Mass Spectrometry Protein Analysis of Gram-Positive and Gram-Negative Bacteria
Source: J Am Soc Mass Spectrom. 2017 Jul 5;28(10):2066–77. doi: 10.1007/s13361-017-1718-8 (PMC5594050; doi:10.1007/s13361-017-1718-8)
Supplement: Supplementary file 2 — contains a series of lists providing full, manual fragment assignments for all identified proteins, as listed in Table 1 in the main text; UniProt accession codes and amino acid sequences are included. Fragment assignments for the novel protein sequenced de novo from Staphylococcus sp. are also provided. (XLSX 240 kb) [file 13361_2017_1718_MOESM2_ESM.xlsx]

## Sheet: YciG
m/z meas	z	m/z calc	Δppm	assignment		UniProt	P21361	YciG (con-10)		E. coli
378.198	1	378.198	-0.793235	y4 +1		Seq	AEHRGGSGNFAEDREKASDAGRKGGQHSGGNFKNDPQRASEAGKKGGQQSGGNKSGKS
494.246	1	494.247	-1.82095	b4 +1
660.336	2	660.337	-1.2115	y14 +2
742.715	3	742.716	-1.61569	y23-H2O +3
748.718	3	748.72	-1.33561	y23 +3
767.023	3	767.024	-1.17337	b22 +3
788.412	2	788.413	-1.39521	y17 +2
807.355	2	807.356	-1.36247	b15 +2
821.41	1	821.411	-1.33916	y9 +1
849.902	4	849.904	-1.76491	b33 +4
905.65	5	905.649	0.883344	y45-NH3 +5
907.17	4	907.171	-1.32279	b35 +4
909.054	5	909.055	-1.21005	y45 +5
910.832	5	910.834	-1.75663	b44 +5
930.609	6	930.613	-3.65351	b55 +6
932.059	5	932.06	-1.50205	y46 +5
933.05	5	933.048	2.67939	b45-NH3 +5
936.452	5	936.453	-0.854288	b45 +5
940.119	6	940.116	2.87199	b56 +6
942.622	6	942.624	-2.54608	y56-H2O +6
945.624	6	945.626	-1.692	y56 +6
958.462	6	958.464	-1.35634	b57-H2O +6
961.464	6	961.466	-1.87214	b57 +6
964.482	4	964.483	-1.45155	y39 +4
967.13	6	967.133	-3.41215	y57 +6
998.945	2	998.946	-1.30137	b19-H2O +2
1007.95	2	1007.95	-1.48817	b19 +2
1010.48	5	1010.48	-0.890662	b49 +5
1027.89	5	1027.89	-0.972866	b50 +5
1073.51	5	1073.51	1.02468	b53+5
1074.25	4	1074.25	-1.11706	b41 +4
1095.72	5	1095.72	1.46022	b54-NH3 +5
1099.13	5	1099.13	-1.72864	b54 +5
1113.13	5	1113.13	1.61706	b55-NH3 +5
1122.57	2	1122.58	-1.24713	y23 +2
1124.53	5	1124.53	0.978184	b56-NH3 +5
1127.94	5	1127.94	-2.03912	b56 +5
1138.29	4	1138.29	-1.31777	b44 +4
1170.31	4	1170.31	-2.9052	b45 +4
1191.57	1	1191.57	-2.76945	y13 +1
1203.22	3	1203.22	-1.57909	b35-H2O +3
1209.22	3	1209.23	-1.73665	b35 +3
1213.53	1	1213.53	-1.23606	b12 +1
1319.66	1	1319.67	-1.06087	y14 +1
1328.56	1	1328.56	-2.03227	b13 +1

## Sheet: YahO
m/z meas	z	m/z calc	Δppm	assignment		UniProt	P75694	YahO		E. coli
546.259	1	546.259	1.09838	b5 +1		Seq	AELMTKAEFEKVESQYEKIGDISTSNEMSTADAKEDLIKKADEKGADVLVLTSGQTDNKIHGTANIYKKK
566.366	1	566.366	0.882821	y4 +1
580.332	2	580.333	0.861575	y10 +2
636.874	2	636.875	2.04122	y11 +2
656.343	1	656.344	0.609437	b6-H2O +1
674.354	1	674.354	1.03803	b6 +1
680.352	2	680.352	1.32284	b12-H2O +2
689.357	2	689.358	0.870375	b12 +2
700.921	2	700.922	1.8547	y12 +2
702.042	3	702.043	1.42441	y19 +3
727.38	1	727.381	1.09984	b7-H2O +1
733.733	3	733.734	1.09031	y20-H2O +3
739.737	3	739.738	1.21665	y20 +3
745.39	1	745.391	1.20742	b7 +1
746.376	3	746.377	0.937864	b19-H2O +3
748.938	2	748.938	0.934656	y13-H2O +2
752.38	3	752.38	1.06329	b19 +3
753.878	2	753.879	1.06118	b13 +2
757.943	2	757.944	1.05549	y13 +2
771.386	3	771.388	1.426	b20 +3
772.76	3	772.76	1.16466	y21 +3
788.389	2	788.39	0.380522	b14-H2O +2
793.492	1	793.493	0.882175	y6 +1
809.729	3	809.73	1.35848	b21 +3
815.456	2	815.457	0.981045	y14 +2
836.455	4	836.456	1.31507	y31 +4
838.092	3	838.093	1.07387	a22 +3
847.423	3	847.424	1.41606	b22 +3
852.418	2	852.419	1.87701	b15-H2O +2
856.975	2	856.976	1.0502	y15-H2O +2
861.423	2	861.424	1.27695	b15 +2
864.529	1	864.53	1.27237	y7 +1
865.98	2	865.981	1.15476	y15 +2
868.479	4	868.48	1.15144	y32 +4
870.431	3	870.432	0.574428	b23-H2O +3
874.433	1	874.434	0.800518	b8 +1
876.434	3	876.435	1.14099	b23 +3
903.687	5	903.688	1.32789	y42 +5
921.004	2	921.005	1.08577	y16-H2O +2
924.505	3	924.506	1.51432	y26 +3
925.02	4	925.022	1.40537	y34 +4
930.009	2	930.01	1.18278	y16 +2
933.124	3	933.125	1.286	b25-H2O +3
939.127	3	939.128	1.06482	b25 +3
942.955	2	942.956	1.27259	b16 +2
949.515	2	949.516	0.737218	y17-H2O +2
958.52	2	958.521	1.35626	y17 +2
965.577	1	965.578	1.13921	y8 +1
967.204	3	967.205	1.1373	y27 +3
971.138	3	971.139	1.13269	b26-H2O +3
977.141	3	977.143	1.22807	b26 +3
978.511	5	978.513	2.14611	y45 +5
986.037	4	986.039	1.62265	y36 +4
993.03	2	993.032	1.30912	y18-H2O +2
995.917	5	995.919	2.40983	y46 +5
1002.04	2	1002.04	1.39715	y18 +2
1004.21	3	1004.22	1.59328	y28-H2O +3
1007.48	2	1007.48	1.29035	b17 +2
1010.22	3	1010.22	1.48483	y28 +3
1010.82	3	1010.83	1.08822	a27 +3
1014.15	3	1014.15	1.38046	b27-H2O +3
1018.06	4	1018.06	1.47339	y37 +4
1020.16	3	1020.16	1.27431	b27 +3
1022.6	1	1022.6	1.27127	y9 +1
1031.57	4	1031.57	-1.74492	y38-NH3 +4
1033.53	5	1033.54	2.51564	y48 +5
1035.82	4	1035.82	1.83429	y38 +4
1035.9	5	1035.9	0.579205	b47 +5
1043.56	2	1043.56	0.383305	y19-H2O +2
1048.56	3	1048.56	0.667581	y29 +3
1052.56	2	1052.56	1.23508	y19 +2
1056.15	5	1056.15	0.757467	y49 +5
1057.83	3	1057.83	2.55239	b28-H2O +3
1063.84	3	1063.84	1.59799	b28 +3
1064.58	4	1064.58	1.22114	y39 +4
1066.24	3	1066.24	1.31303	y30-H2O +3
1068.03	6	1068.03	4.40061	a59 +6
1071.52	2	1071.52	1.02657	b18 +2
1072.69	7	1072.69	4.19504	y68 +7
1074.93	5	1074.93	-1.39544	b49-NH3 +5
1078.33	5	1078.33	0.64915	b49 +5
1080.4	7	1080.41	1.29581	b69 +7
1082.34	4	1082.34	1.75546	y40 +4
1109.1	2	1109.1	1.44261	y20 +2
1114.94	3	1114.94	1.88351	y31 +3
1119.06	2	1119.06	1.25105	b19-H2O +2
1120.76	5	1120.76	2.4983	b51 +5
1123.05	4	1123.06	1.2466	b40 +4
1124.85	4	1124.86	1.2446	y42-H2O +4
1128.07	2	1128.07	1.507	b19 +2
1129.36	4	1129.36	2.1251	y42 +4
1137.57	5	1137.57	-1.05488	b52-NH3 +5
1138.8	5	1138.8	1.66843	y53 +5
1140.81	4	1140.81	2.27907	b41 +4
1140.97	5	1140.97	1.40231	b52 +5
1150.54	1	1150.54	1.39065	b10 +1
1154.98	5	1154.97	-2.68404	b53-NH3 +5
1156.58	2	1156.58	1.72924	b20 +2
1157.61	4	1157.62	3.36899	y43-H2O +4
1157.86	4	1157.86	-2.07279	y43-NH3 +4
1158.64	2	1158.64	0	y21 +2
1162.12	4	1162.12	1.8931	y43 +4
1164.6	5	1164.61	1.63145	y54 +5
1165.07	4	1165.07	-1.6308	b42-H2O +4
1166.38	5	1166.38	-1.4575	b54-NH3 +5
1169.57	4	1169.57	2.30854	b42 +4
1188.55	3	1188.55	1.09377	b32 +3
1193.79	6	1193.78	-4.52344	y65 +6
1194.38	4	1194.38	1.42333	y44 +4
1197.22	5	1197.22	0.250581	y55 +5
1201.83	4	1201.83	1.08168	b43 +4
1205.09	2	1205.09	-0.414908	b21-H2O +2
1214.09	2	1214.09	1.97679	b21 +2
1214.39	4	1214.39	-2.30569	y45-H2O +4
1215.18	2	1215.18	1.64585	y22 +2
1222.89	4	1222.89	1.30838	y45 +4
1233.02	3	1233.03	1.21652	y34 +3
1233.85	4	1233.86	2.18826	b44 +4
1238.61	5	1238.61	0.484414	b57 +5
1238.95	6	1238.96	3.14781	b68 +6
1240.24	5	1240.24	0.403149	y57 +5
1240.39	4	1240.39	-1.12868	y46-NH3 +4
1244.65	4	1244.65	1.92826	y46 +4
1251.31	6	1251.31	-0.559414	y68 +6
1255.71	2	1255.71	1.67236	y23-H2O +2
1260.31	6	1260.31	-2.38038	b69 +6
1264.71	2	1264.71	1.58139	y23 +2
1269.91	4	1269.91	2.36237	y47 +4
1270.63	2	1270.63	2.99064	b22 +2
1278.63	1	1278.64	3.8322	b11 +1
1285.86	5	1285.86	-1.32207	y59 +5
1287.41	4	1287.41	-0.0776753	y48-NH3 +4
1291.66	4	1291.67	2.16774	y48 +4
1297.94	3	1297.94	0.231135	b35 +3
1305.14	2	1305.14	0.996059	b23-H2O +2
1306.25	5	1306.25	-2.83254	b60-NH3 +5
1308.71	3	1308.71	-2.82722	y36-NH3 +3
1309.65	5	1309.66	2.13797	b60 +5
1314.15	2	1314.15	1.90237	b23 +2
1314.38	3	1314.38	1.44555	y36 +3
1319.39	4	1319.39	-0.151585	b48 +4
1319.94	4	1319.94	1.3637	y49 +4
1322.22	2	1322.23	1.5126	y24 +2
1336.28	3	1336.29	2.02053	b36 +3
1343.41	4	1343.41	-0.967688	b49-NH3 +4
1347.66	4	1347.67	3.1907	b49 +4
1355.66	2	1355.67	2.13917	b24-H2O +2
1357.75	2	1357.75	-0.294606	y25 +2
1362.95	4	1362.95	1.4674	y51 +4
1364.67	2	1364.67	1.9785	b24 +2
1368.18	4	1368.18	-0.95017	b50-NH3 +4
1372.43	4	1372.43	1.60299	b50 +4
1373.98	3	1373.98	1.74675	b37 +3
1377.25	2	1377.25	1.96043	y26-H2O +2
1377.71	1	1377.71	1.01618	b12 +1
1380.76	3	1380.76	2.82453	y38 +3
1386.25	2	1386.26	1.80342	y26 +2
1391.22	4	1391.22	2.4439	y52 +4
1396.44	4	1396.45	1.86187	b51-NH3 +4
1399.18	2	1399.18	1.28646	b25-H2O +2
1400.7	4	1400.7	3.64103	b51 +4
1406	3	1406	-1.77809	b38-NH3 +3
1408.19	2	1408.19	1.70432	b25 +2
1411.67	3	1411.67	1.84178	b38 +3
1419.1	3	1419.1	1.26841	y39 +3
1421.71	4	1421.71	0.140676	b52-NH3 +4
1442.78	3	1442.78	4.15863	y40 +3
1450.3	2	1450.3	1.37902	y27 +2
1454.37	3	1454.37	1.03137	b39 +3
1465.21	2	1465.21	1.09199	b26 +2
1476.46	3	1476.46	2.3028	y41 +3
1505.47	3	1505.47	1.72703	y42 +3
1506.75	1	1506.75	1.6592	b13 +1
1514.82	2	1514.82	1.32028	y28 +2
1514.88	1	1514.88	1.98035	y13 +1
1521.22	2	1521.22	-3.94421	b27-NH3 +2
1529.73	2	1529.73	2.22261	b27 +2
1559.09	3	1559.09	2.18076	b42 +3
1572.34	2	1572.34	1.27199	y29 +2
1595.25	2	1595.25	1.19103	b28 +2
1607.85	2	1607.86	1.74145	y30 +2
1721.84	1	1721.84	1.04539	b15 +1
1782.32	2	1782.32	1.79541	b32 +2

## Sheet: YjbJ
m/z meas	z	m/z calc	Δppm	assignment		UniProt	P68206	YjbJ		E. coli
357.159	1	357.159	0.279987	b3-NH3 +1		Seq	MNKDEAGGNWKQFKGKVKEQWGKLTDDDMTIIEGKRDQLVGKIQERYGYQKDQAEKEVVD
374.186	1	374.186	-0.267247	b3 +1
471.202	1	471.202	-0.424446	b4-H2O +1
512.751	2	512.752	-0.780105	y7 +2
524.261	1	524.262	-0.572233	y3 +1
568.267	2	568.268	-0.703894	y8-H2O +2
577.272	2	577.273	-0.866141	y8 +2
600.244	1	600.245	-0.499796	b5-H2O +1
618.255	1	618.255	-0.808728	b5 +1
637.311	3	637.311	-0.470728	y14 +3
661.799	2	661.799	-1.05772	y9-NH3 +2
670.312	2	670.312	-0.745921	y9 +2
680.309	2	680.309	-0.587968	b12 +2
689.292	1	689.292	-0.870458	b6 +1
704.004	3	704.005	-0.710223	y16 +3
727.825	2	727.826	-0.824373	y10 +2
740.686	3	740.687	-0.945068	y17-H2O +3
746.313	1	746.314	-1.07194	b7 +1
746.69	3	746.691	-1.07139	y17 +3
753.843	2	753.843	-0.928575	b13 +2
767.346	1	767.347	-0.912234	y5 +1
777.36	2	777.36	-0.900483	y11 +2
785.032	3	785.033	-1.01907	y18 +3
787.877	4	787.877	-0.76154	y24 +4
803.334	1	803.335	-1.24481	b8 +1
809.377	2	809.378	-1.11197	b14-NH3 +2
817.89	2	817.891	-0.978126	b14 +2
825.074	3	825.074	0.242402	b21-NH3 +3
826.894	2	826.894	-0.967475	y12 +2
830.749	3	830.75	-0.842612	b21 +3
846.4	2	846.402	-1.41777	b15 +2
849.756	3	849.757	-1.05913	b22 +3
867.417	4	867.418	-1.15285	b30 +4
880.423	4	880.424	-0.68149	y27 +4
882.409	2	882.41	-1.58656	y13-H2O +2
886.451	3	886.452	-1.35371	b23-H2O +3
891.415	2	891.416	-1.00963	y13 +2
892.454	3	892.455	-1.23255	b23 +3
900.853	5	900.855	-1.55408	y36 +5
910.448	2	910.449	-1.09836	b16 +2
917.377	1	917.378	-1.30808	b9 +1
924.145	3	924.146	-1.2985	b24-H2O +3
930.149	3	930.15	-1.18261	b24 +3
950.977	2	950.978	-1.26186	b17-H2O +2
955.462	2	955.463	-1.15127	y14 +2
957.828	3	957.829	-1.25283	b25-H2O +3
959.982	2	959.983	-1.45836	b17 +2
963.832	3	963.832	-0.207505	b25 +3
971.896	5	971.897	-1.02892	y39 +5
972.818	6	972.818	-0.102794	y48 +6
974.495	7	974.496	-1.12879	y56 +7
992.105	5	992.106	-1.71353	y40 +5
995.674	6	995.677	-2.00868	b51 +6
998.132	3	998.134	-1.60299	y23 +3
1002.17	3	1002.17	-1.39696	b26 +3
1008.25	8	1008.26	-3.07462	y67-NH3 +8
1010.38	8	1010.38	-2.27636	y67 +8
1014.85	6	1014.85	0.492685	b52 +6
1017.76	8	1017.76	-0.786041	b68+H2O +8
1018.31	5	1018.31	-1.57122	y41 +5
1019.98	2	1019.98	-1.76473	y15 +2
1022.34	6	1022.34	0.0978151	y50-NH3 +6
1024.03	2	1024.03	-0.390613	b18 +2
1024.63	8	1024.64	-3.90381	y68 +8
1050.17	3	1050.17	-1.04745	y24 +3
1055.5	2	1055.5	-1.51586	y16 +2
1060.92	5	1060.92	1.60238	y43-NH3 +5
1064.32	5	1064.33	-1.69121	y43 +5
1068.03	6	1068.03	-1.12356	y52 +6
1078.86	3	1078.86	-1.39036	b28 +3
1083.12	7	1083.12	-1.93884	y62 +7
1087.33	5	1087.33	-1.28756	y44 +5
1088.55	2	1088.55	1.01052	b19 +2
1088.83	7	1088.83	0.826573	y63-NH3 +7
1090.88	6	1090.89	-2.56672	b56 +6
1091.26	7	1091.27	-1.46619	y63 +7
1098.98	7	1098.98	-1.54689	y64-NH3 +7
1101.41	7	1101.41	-1.90664	y64 +7
1103.46	1	1103.46	-1.44999	b10 +1
1104.14	5	1104.13	1.26796	y45-NH3 +5
1105.89	6	1105.89	-1.98935	y54 +6
1107.54	5	1107.54	-3.61161	y45 +5
1111.02	2	1111.02	0.450037	y17-NH3 +2
1112.56	6	1112.56	0.179766	y55-NH3 +6
1114.84	7	1114.84	-0.269097	b66 +7
1117.27	7	1117.28	-1.52156	y65-H2O +7
1117.42	7	1117.42	1.34238	y65-NH3 +7
1119.53	2	1119.53	-1.60781	y17 +2
1119.85	7	1119.85	-1.96455	y65 +7
1125.82	4	1125.82	-1.15472	y36 +4
1126.75	5	1126.75	1.77501	y46-NH3 +5
1128.9	6	1128.9	-1.4173	b58 +6
1130.16	5	1130.16	0.0884833	y46 +5
1133.85	7	1133.85	-0.264586	y66-NH3 +7
1136.28	7	1136.28	-1.76013	y66 +7
1154.58	7	1154.58	-2.77157	y67 +7
1155.77	5	1155.78	-0.951742	y47 +5
1158.08	4	1158.08	0.8635	y37 +4
1161.25	6	1161.26	-2.15284	y57 +6
1164.58	6	1164.59	-3.69229	b60 +6
1167.18	5	1167.18	-1.97056	y48 +5
1170.87	7	1170.87	-3.67248	y68 +7
1173.56	3	1173.56	-1.27816	y27 +3
1177.04	2	1177.05	-1.27438	y18 +2
1179.59	6	1179.6	-1.61072	y58-H2O +6
1182.09	4	1182.09	0.845958	y38-NH3 +4
1182.59	6	1182.6	-4.14342	y58 +6
1186.35	4	1186.35	-1.60155	y38 +4
1191.21	5	1191.2	3.77769	b51-NH3 +5
1193.91	3	1193.92	-1.92643	b31 +3
1194.61	5	1194.61	-2.34386	b51 +5
1204.39	5	1204.4	-2.07573	y49 +5
1214.21	5	1214.21	0.494148	b52-NH3 +5
1217.11	6	1217.11	-1.31459	b62 +6
1226.6	5	1226.6	1.46747	y50-NH3 +5
1231.55	1	1231.55	-1.54277	b11 +1
1234.22	5	1234.22	0	a53-NH3 +5
1235.26	3	1235.27	-2.59053	y29 +3
1239.88	4	1239.88	-1.69371	y40 +4
1241.09	2	1241.09	-1.53091	y19 +2
1245.62	2	1245.62	-2.40844	b21 +2
1252.41	5	1252.41	-0.239538	y51-NH3 +5
1268.29	3	1268.29	-2.05	y30 +3
1272.64	4	1272.64	-1.80726	y41 +4
1274.62	3	1274.63	-0.941453	b33 +3
1283.24	5	1283.24	-1.01306	b55 +5
1299.86	5	1299.86	1.53863	a56-NH3 +5
1301.4	4	1301.4	-2.15153	y42 +4
1322.59	1	1322.59	-1.58779	y9-NH3 +1
1327	3	1327	-1.95931	a35 +3
1330.15	4	1330.15	-1.50358	y43 +4
1339.62	1	1339.62	-1.41831	y9 +1
1358.91	4	1358.91	-2.28124	y44 +4
1384.17	4	1384.17	-2.09511	y45 +4
1412.44	4	1412.44	-2.40717	y46 +4
1506.68	1	1506.68	-1.39379	b13 +1
1634.77	1	1634.77	-0.0611706	y12-H2O +1

## Sheet: YmdF
m/z meas	z	m/z calc	Δppm	assignment		UniProt	P56614	YmdF (con-10)		E. coli
446.188	1	446.188	0.672362	y4-NH3 +1		Seq	MANHRGGSGNFAEDRERASEAGKKGGQHSGGNFKNDPQRASEAGKKGGKSSHGKSDN
462.221	1	462.221	0.216347	b4-NH3 +1
463.215	1	463.215	0.215883	y4 +1
479.247	1	479.247	0.208661	b4 +1
502.226	1	502.226	0	y5-H2O +1
503.209	1	503.21	0.198724	y5-NH3 +1
520.236	1	520.236	0.768882	y5 +1
528.247	2	528.247	0	y11-H2O +2
528.739	2	528.739	0.189129	y11-NH3 +2
535.25	2	535.25	0.373657	b11 +2
537.252	2	537.252	0.558397	y11 +2
579.603	3	579.604	0.517595	b16-H2O +3
585.607	3	585.607	0.512289	b16 +3
592.294	2	592.294	0.506505	y12-H2O +2
592.786	2	592.786	0.843474	y12-NH3 +2
601.299	2	601.3	0.665226	y12 +2
638.296	3	638.297	0.626668	b18 +3
640.268	1	640.269	0.468553	y6-NH3 +1
657.295	1	657.295	0.760693	y6 +1
671.979	3	671.979	0.446442	a19 +3
675.307	3	675.307	0.740404	b19-H2O +3
681.31	3	681.311	1.02743	b19 +3
685.345	2	685.345	-0.437736	y14-NH3 +2
697.584	4	697.585	0.860111	b27-H2O +4
702.087	4	702.087	0.854595	b27 +4
703.357	3	703.358	0.710876	y21-H2O +3
709.361	3	709.361	0.704859	y21 +3
719.342	4	719.343	0.973111	b28-H2O +4
720.862	2	720.863	1.52595	y15-NH3 +2
723.845	4	723.845	0.967057	b28 +4
723.997	3	723.997	0.276244	b21 +3
727.3	1	727.301	0.824968	y7-NH3 +1
729.376	2	729.376	0.822621	y15 +2
733.597	4	733.598	0.681572	b29-H2O +4
735.334	2	735.335	1.22393	b14 +2
738.1	4	738.101	0.677414	b29 +4
744.327	1	744.327	0.806097	y7 +1
747.852	4	747.853	1.20344	b30-H2O +4
752.356	4	752.356	0.132916	b30 +4
760.691	3	760.692	0.788756	b22-H2O +3
766.695	3	766.696	1.04344	b22 +3
771.378	3	771.375	-3.24096	y30 +4
776.364	4	776.364	0.515222	b31-H2O +4
780.866	4	780.867	0.89644	b31 +4
785.858	2	785.859	1.14524	a15 +2
790.851	2	790.851	0.758676	b15-H2O +2
799.856	2	799.856	1.00018	b15 +2
803.389	3	803.39	0.99578	b23-H2O +3
809.393	3	809.394	0.988394	b23 +3
813.13	4	813.131	1.10683	b32-H2O +4
814.332	1	814.333	0.7368	y8-NH3 +1
817.633	4	817.634	0.978433	b32 +4
822.396	3	822.397	1.58074	b24-H2O +3
827.399	4	827.398	-0.966886	y33-H2O +4
831.358	1	831.359	0.841995	y8 +1
845.154	4	845.155	0.946572	b33-H2O +4
847.408	3	847.408	0	b25 +3
849.657	4	849.658	1.05925	b33 +4
851.386	1	851.387	0.822188	b9 +1
855.803	5	855.804	1.51904	b41-H2O +5
859.405	5	859.406	1.27995	b41 +5
859.668	4	859.668	-0.232648	y34-NH3 +4
863.923	4	863.924	1.15751	y34 +4
868.9	2	868.902	1.26597	b16-H2O +2
869.588	6	869.59	1.83995	b51-H2O +6
870.01	5	870.012	1.37929	b42-H2O +5
872.591	6	872.591	0.458405	b51 +6
873.614	5	873.614	0.228934	b42 +5
873.665	4	873.666	0.572301	b34-H2O +4
877.438	3	877.439	1.02571	y25 +3
878.168	4	878.168	-0.227747	b34 +4
884.09	3	884.091	0.904884	b26-H2O +3
884.838	5	884.838	-0.22603	y43-NH3 +5
888.242	5	888.243	1.01324	y43 +5
890.093	3	890.094	1.23582	b26 +3
900.442	6	900.442	0.33317	b53-H2O +6
902.421	4	902.422	1.32975	b35-H2O +4
903.443	6	903.444	0.996188	b53 +6
906.924	4	906.925	1.10263	b35 +4
907.034	5	907.035	1.10249	b44-H2O +5
910.636	5	910.637	1.31776	b44 +5
914.946	6	914.948	1.74873	b54-H2O +6
917.948	6	917.949	1.30726	b54 +6
932.653	5	932.654	1.39387	b45-H2O +5
934.118	6	934.119	1.39169	b55-H2O +6
936.255	5	936.256	1.06808	b45 +5
937.119	6	937.121	1.49394	b55 +6
976.803	3	976.803	0.20475	y29-NH3 +3
977.275	5	977.273	-2.66046	y47-NH3 +5
981.08	5	981.082	1.63085	b48-H2O +5
982.478	3	982.479	0.407134	y29 +3
984.683	5	984.684	0.710888	b48 +5
1002.09	5	1002.09	-0.299374	b49 +5
1012.46	2	1012.46	1.18523	b19-H2O +2
1015.89	5	1015.89	1.96871	b50-H2O +5
1019.5	5	1019.5	0.686614	b50 +5
1021.46	2	1021.46	1.17479	b19 +2
1022.16	3	1022.16	1.46748	y30-H2O +3
1028.16	3	1028.16	1.36165	y30 +3
1040.82	3	1040.82	0.960781	b31 +3
1043.3	5	1043.31	1.34189	b51-H2O +5
1046.91	5	1046.91	1.33727	b51 +5
1054.53	2	1054.53	0.948287	y21-H2O +2
1056.47	1	1056.47	1.60913	y11-NH3 +1
1058.31	5	1058.31	0.37796	b52 +5
1063.54	2	1063.54	1.31636	y21 +2
1069.5	4	1069.5	1.40252	b41-H2O +4
1073.5	1	1073.5	1.02469	y11 +1
1074	4	1074.01	1.39664	b41 +4
1080.33	5	1080.33	2.22154	b53-H2O +5
1083.93	5	1083.93	1.66062	b53 +5
1087.26	4	1087.26	1.93146	b42-H2O +4
1091.76	4	1091.77	1.7403	b42 +4
1101.52	4	1101.52	0.72627	b43-H2O +4
1103.19	3	1103.19	0.181292	y33-NH3 +3
1106.02	4	1106.02	0.542485	b43 +4
1108.86	3	1108.87	1.80365	y33 +3
1112.05	2	1112.05	1.07909	y22-H2O +2
1138.04	4	1138.04	1.49379	b44 +4
1140.53	2	1140.53	2.0166	b22-H2O +2
1145.89	3	1145.89	-0.174537	y34-NH3 +3
1149.54	2	1149.54	1.56584	b22 +2
1151.56	3	1151.56	3.03935	y34 +3
1164.55	3	1164.55	0.51522	b34-H2O +3
1165.81	4	1165.81	-2.05865	b45-NH3 +4
1169.56	2	1169.56	0.684018	y23-NH3 +2
1178.07	2	1178.07	1.27327	y23 +2
1184.56	1	1184.57	1.01303	y12-NH3 +1
1201.59	1	1201.59	1.33157	y12 +1
1202.89	3	1202.89	1.57952	b35-H2O +3
1208.9	3	1208.9	1.48896	b35 +3
1213.59	2	1213.59	1.64801	b23 +2
1230.94	3	1230.94	-0.243715	y37-H2O +3
1233.61	2	1233.61	1.37807	y24-NH3 +2
1236.95	3	1236.95	1.37435	y37 +3
1242.12	2	1242.12	1.20761	y24 +2
1296.53	1	1296.54	1.54257	b13-NH3 +1
1306.65	2	1306.65	-3.44392	y25-H2O +2
1313.56	1	1313.56	1.52258	b13 +1
1363.67	2	1363.67	2.12661	y26-H2O +2
1369.68	1	1369.68	0.146019	y14-NH3 +1
1392.67	2	1392.67	1.00526	y27-NH3 +2
1421.18	2	1421.18	1.33691	y28-NH3 +2
1429.7	2	1429.7	1.81857	y28 +2
1440.72	1	1440.72	1.59643	y15-NH3 +1
1457.74	1	1457.75	1.57778	y15 +1
1464.7	2	1464.7	0.61446	y29-NH3 +2
1473.21	2	1473.21	2.17212	y29 +2
1533.23	2	1533.23	2.47843	y30-NH3 +2

## Sheet: CydX
m/z meas	z	m/z calc	Δppm	assignment		UniProt	P56100	CydX		E. coli
509.186	1	509.185	-1.76753	b3 +1		Seq	fMWYFAWILGTLLACSFGVITALALEHVESGKAGQEDI
656.255	1	656.254	-1.5238	b4 +1
727.292	1	727.291	-1.51246	b5 +1
817.406	1	817.405	-0.73403	y8 +1
904.438	1	904.437	-1.54792	y9 +1
913.371	1	913.37	-1.4233	b6 +1
1026.46	1	1026.45	-1.2665	b7 +1
1040.55	2	1040.55	-1.34544	y20 +2
1040.55	2	1040.55	-1.34544	y20 +2
1069.06	2	1069.06	-1.30956	y21 +2
1069.06	2	1069.06	-1.30956	y21 +2
1139.54	1	1139.54	-1.14081	b8 +1
1142.59	2	1142.59	-0.26256	y22 +2
1186.11	2	1186.11	-1.01171	y23 +2
1196.56	1	1196.56	-0.919302	b9 +1
1237.62	2	1237.62	-0.727205	y24 +2
1273.13	2	1273.13	-0.628371	y25 +2
1279.6	1	1279.6	-1.17224	b10-H2O +1
1297.61	1	1297.61	-1.00184	b10 +1
1329.68	2	1329.68	-0.526444	y26 +2
1386.22	2	1386.22	-0.504971	y27 +2
1392.68	1	1392.68	-0.646236	b11-H2O +1
1410.69	1	1410.69	-0.850647	b11 +1
1436.74	2	1436.74	-0.487214	y28 +2
1456.25	2	1456.25	-0.274679	y29-H2O +2
1465.25	2	1465.25	-0.409486	y29 +2
1512.79	2	1512.79	-0.132206	y30-H2O +2
1521.79	2	1521.79	-0.262848	y30 +2
1523.77	1	1523.78	0.853144	b12 +1
1569.33	2	1569.33	-0.127443	y31-H2O +2
1578.34	2	1578.34	0.316789	y31 +2
1594.81	1	1594.81	-0.250813	b13 +1
1662.37	2	1662.37	0	y32-H2O +2
1671.38	2	1671.38	0.179493	y32 +2
1697.82	1	1697.82	0	b14 +1
1706.89	2	1706.89	0.0585859	y33 +2
1780.43	2	1780.43	0.786327	y34 +2
1784.85	1	1784.85	0.056027	b15 +1
1913.91	1	1913.91	0.679237	b16-H2O +1
1988.94	1	1988.94	-0.452501	b17 +1

## Sheet: L29
m/z meas	z	m/z calc	Δppm	assignment		UniProt	P0A7M6	L29		E. coli
331.18	1	331.18	-2.11366	b3 +1		Seq	MKAKELREKSVEELNTELLNLLREQFNLRMQAASGQLQQSHLLKQVRRDVARVKTLLNEKAGA
346.209	1	346.209	-1.73306	y4 +1
459.276	1	459.275	-1.52414	b4 +1
475.252	1	475.251	-1.89374	y5 +1
557.825	2	557.824	-1.61341	b9 +2
570.308	1	570.307	-1.75344	b5-H2O +1
588.318	1	588.317	-1.18983	b5 +1
601.34	2	601.34	-1.16407	b10 +2
636.878	2	636.876	-1.57016	a11 +2
641.869	2	641.869	-1.09057	b11-H2O +2
650.875	2	650.874	-1.38276	b11 +2
701.402	1	701.402	-0.712858	b6 +1
715.396	2	715.395	-1.53761	b12 +2
735.444	2	735.444	-1.08778	y14 +2
770.913	2	770.911	-1.81603	b13-H2O +2
779.918	2	779.917	-1.66685	b13 +2
792.958	2	792.957	-1.00888	y15 +2
815.463	1	815.462	-1.2263	y8 +1
822.462	2	822.461	-1.45904	a14 +2
836.46	2	836.458	-1.31507	b14 +2
857.504	1	857.503	-1.28279	b7 +1
893.481	2	893.48	-1.34306	b15 +2
916.511	1	916.51	-1.41842	y9 +1
944.005	2	944.004	-1.27118	b16 +2
967.695	6	967.692	-2.58347	b49 +6
986.546	1	986.545	-1.21637	b8 +1
1005.99	7	1005.99	-2.48512	b60-NH3 +7
1008.42	7	1008.42	-1.58664	b60 +7
1016.14	7	1016.13	-2.75554	b61-NH3 +7
1018.57	7	1018.57	-1.66901	b61 +7
1026.71	7	1026.71	-1.07138	b62 +7
1077.61	5	1077.61	0.278395	y47 +5
1097.82	5	1097.81	-1.54853	y48 +5
1111.62	6	1111.62	-4.31803	b57-NH3 +6
1120.62	5	1120.62	-1.2493	y49 +5
1133.46	6	1133.46	-0.882251	b58 +6
1136.13	6	1136.13	-2.46451	y59 +6
1143.24	5	1143.24	3.93618	y50 +5
1154.64	6	1154.64	-2.85804	y60-NH3 +6
1157.48	6	1157.48	-0.691159	y60 +6
1165.65	5	1165.64	-3.43158	y51-NH3 +5
1166.48	6	1166.48	-3.68631	y61-NH3 +6
1169.05	5	1169.05	-4.02036	y51 +5
1169.32	6	1169.32	-1.2828	y61 +6
1176.32	6	1176.32	-0.170022	b60 +6
1194.86	5	1194.86	-3.84983	y52 +5
1228.47	5	1228.48	1.38383	y54-H2O +5
1232.08	5	1232.08	-1.05513	y54 +5
1308.29	2	1308.28	-3.8218	y23 +2
1469.88	1	1469.88	-0.612295	y14 +1
1584.91	1	1584.91	-1.13571	y15 +1

## Sheet: YdfK
m/z meas	z	m/z calc	Δppm	assignment		UniProt	P76154	YdfK		E. coli
804.428	1	804.428	-1.11881	b7 +1		Seq	MKSKDTLKWFPAQLPEVRIILGDAVVEVAKQGRPINTRTLLDYIEGNIKKKSWLDNKELL QTAISVLKDNQNLNGKM
918.445	1	918.446	-1.0888	y8 +1
932.522	1	932.523	-1.28683	b8 +1
1033.47	1	1033.47	-1.16113	y9 +1
1100.59	1	1100.59	-0.363441	b9-H2O +1
1115.1	2	1115.1	-2.51099	y20 +2
1118.6	1	1118.6	-1.16216	b9 +1
1161.26	5	1161.26	-1.80838	b51 +5
1161.57	1	1161.57	-1.11918	y10 +1
1182.91	4	1182.92	-1.43713	b42 +4
1186.33	6	1186.32	0.42147	b62-NH3 +6
1198.16	6	1198.16	-0.333844	b63-NH3 +6
1201	6	1201	-2.49791	b63 +6
1219.85	6	1219.85	-0.573841	b64 +6
1236.17	2	1236.17	-1.6988	y22 +2
1238.5	5	1238.5	-0.484458	b54 +5
1265.67	1	1265.67	-2.29127	b10 +1
1266.71	6	1266.71	-0.0789446	b67-H2O +6
1274.65	1	1274.65	-1.56906	y11 +1
1293.68	2	1293.68	-1.62327	y23 +2
1307.89	6	1307.89	2.37023	y69 +6
1329.24	6	1329.24	-2.48262	b70 +6
1349.39	3	1349.4	-2.22322	y35 +3
1369.76	2	1369.76	0.51104	b24 +2
1373.72	1	1373.72	-2.9846	y12 +1
1385.43	6	1385.44	-3.96987	b73-H2O +6
1387.27	4	1387.27	-1.29751	b49 +4
1406.58	5	1406.58	-3.05705	b61 +5
1417.12	6	1417.11	2.32868	y75-NH3 +6
1460.75	1	1460.75	-1.02687	y13 +1
1486.78	2	1486.78	-1.54697	y26 +2
1550.82	2	1550.83	-1.93445	y27 +2

## Sheet: SRA
m/z meas	z	m/z calc	Δppm	assignment		UniProt	P68191	SRA		E. coli
801.935	2	801.936	1.49638	b14-H2O +2		Seq	MKSNRQARHILGLDHKISNQRKIVTEGDKSSVVNNPTGRKRPAEK
810.941	2	810.941	0.863195	b14 +2
828.787	3	828.787	0.965266	b21 +3
870.478	2	870.479	1.14879	y16 +2
934.526	2	934.527	0.963054	y17 +2
990.338	5	990.339	1.11073	b44 +5
993.941	5	993.943	1.81097	b44+H2O +5
1152.64	3	1152.64	0.867576	y31-H2O +3
1158.64	3	1158.64	1.46724	y31 +3
1305.72	2	1305.72	1.30196	y24 +2

## Sheet: HU-α
m/z meas	z	m/z calc	Δppm	assignment		UniProt	P0ACF0	HU-α		E. coli
317.219	1	317.218	-2.20668	y3 +1		Seq	MNKTQLIDVIAEKAELSKTQAKAALESTLAAITESLKEGDAVQLVGFGTFKVNHRAERTG RNPQTGKEIKIAAANVPAFVSGKALKDAVK
374.186	1	374.186	-1.87073	b3 +1
414.235	1	414.235	-1.68986	y4-H2O +1
432.246	1	432.245	-1.3881	y4 +1
475.234	1	475.233	-1.47296	b4 +1
508.809	2	508.809	-1.5723	y10 +2
560.341	1	560.34	-1.24924	y5 +1
603.293	1	603.292	-1.1603	b5 +1
631.878	2	631.877	-1.10781	y12 +2
673.425	1	673.424	-1.33645	y6 +1
715.923	2	715.922	-1.3968	y14 +2
716.377	1	716.376	-1.53551	b6 +1
744.462	1	744.461	-1.47758	y7 +1
765.457	2	765.456	-1.82897	y15 +2
814.454	3	814.453	-1.59616	b22 +3
822.479	2	822.478	-1.33742	y16 +2
829.461	1	829.46	-1.56728	b7 +1
838.133	3	838.132	-1.19313	b23 +3
857.997	2	857.996	-1.28206	y17 +2
861.812	3	861.811	-1.16035	b24 +3
872.558	1	872.556	-1.83369	y8 +1
893.516	2	893.515	-1.23109	y18 +2
915.914	5	915.913	-0.545903	y43 +5
929.035	2	929.033	-1.3993	y19 +2
929.579	1	929.578	-1.29091	y9 +1
944.489	1	944.487	-1.69404	b8 +1
976.546	5	976.545	-0.614411	y46 +5
985.577	2	985.575	-1.21756	y20 +2
999.162	5	999.162	-0.500419	y47 +5
1007.06	2	1007.06	-1.19159	b18 +2
1016.61	1	1016.61	-1.08203	y10 +1
1018.34	9	1018.34	-1.47298	y87 +9
1025.73	6	1025.73	-0.682442	y58 +6
1043.56	1	1043.56	-0.574957	b9 +1
1066.59	3	1066.59	-2.06266	b30 +3
1090.27	3	1090.27	-1.28409	b31 +3
1115.68	1	1115.68	-1.07558	y11 +1
1156.64	1	1156.64	-0.951031	b10 +1
1262.75	1	1262.75	-1.66304	y12 +1
1333.79	1	1333.78	-0.899696	y13 +1
1412.83	1	1412.83	-1.0617	y14-H2O +1
1430.84	1	1430.84	-0.629003	y14 +1

## Sheet: HU-β
m/z meas	z	m/z calc	Δppm	assignment		UniProt	P0ACF4	HU-β		E. coli
524.966	3	524.967	-0.952441	y15 +3		Seq	MNKSQLIDKIAAGADISKAAAGRALDAIIASVTESLKEGDDVALVGFGTFAVKERAARTGRNPQTGKEITIAAAKVPSFRAGKALKDAVN
529.786	2	529.787	-0.755021	b9 +2
572.331	2	572.331	-0.87362	a10 +2
586.328	2	586.329	-0.852764	b10 +2
621.847	2	621.847	-0.643245	b11 +2
657.366	2	657.366	-0.456367	b12 +2
659.372	1	659.372	-0.909956	y6 +1
685.876	2	685.877	-0.728994	b13 +2
702.36	1	702.36	-0.569508	b6 +1
721.395	2	721.395	0	b14 +2
728.407	2	728.407	-0.274572	y14-H2O +2
737.412	2	737.412	-0.678047	y14 +2
753.628	5	753.629	-0.928839	y36 +5
771.089	3	771.09	-1.29687	b23 +3
778.432	2	778.433	-1.28463	y15-NH3 +2
778.908	2	778.909	-0.513539	b15 +2
786.946	2	786.947	-0.635367	y15 +2
800.781	6	800.782	-1.24878	y46 +6
815.444	1	815.444	-0.858428	b7 +1
819.628	6	819.629	-0.976051	y47 +6
835.45	2	835.451	-0.718175	b16 +2
845.142	6	845.142	-0.70994	y49-NH3 +6
850.993	2	850.994	-0.705058	y16 +2
857.15	6	857.151	-1.04999	y50 +6
870.805	3	870.806	-0.689017	b26 +3
877.998	2	877.999	-1.02506	y17-NH3 +2
886.512	2	886.513	-0.451206	y17 +2
894.484	3	894.485	-0.782573	b27 +3
900.104	5	900.105	-1.22208	y43 +5
909.125	8	909.125	-0.659975	y71 +8
930.471	1	930.471	-0.537362	b8 +1
932.179	3	932.18	-0.750928	b28 +3
937.518	5	937.518	0.533323	y45-NH3 +5
938.681	6	938.682	-1.06532	y54 +6
940.922	5	940.923	-1.16906	y45 +5
944.895	8	944.896	-0.529159	y74 +8
949.036	2	949.036	-0.10537	y19-NH3 +2
951.396	8	951.394	2.10218	a75-NH3 +8
960.736	5	960.737	-1.04087	y46 +5
967.278	8	967.277	1.13721	b76-NH3 +8
969.404	8	969.405	-1.23787	b76 +8
980.036	8	980.038	-1.53055	y77-H2O +8
983.989	9	983.987	1.93092	y87 +9
987.164	8	987.166	-1.3169	y78-H2O +8
993.553	3	993.553	-0.503244	b30 +3
996.169	8	996.168	1.10423	y79-NH3 +8
998.295	8	998.297	-1.90324	y79 +8
1004.93	8	1004.92	3.78138	y80-H2O +8
1007.17	8	1007.18	-1.48931	y80 +8
1010.38	6	1010.38	-0.890751	y58 +6
1014.05	2	1014.05	-1.08476	b20 +2
1021.31	8	1021.31	0.685393	y81 +8
1022.56	3	1022.56	-0.977934	b31 +3
1035.55	4	1035.55	-1.44851	b41 +4
1040.38	5	1040.38	1.63402	y50 +5
1049.58	3	1049.58	-1.52441	b32-H2O +3
1053.24	6	1053.24	-0.569671	y61 +6
1058.57	1	1058.57	-0.37787	b9 +1
1065.14	7	1065.15	-4.6003	b73 +7
1069.08	6	1069.09	-3.27383	y62-H2O +6
1075.3	7	1075.3	4.83588	b74 +7
1078.07	4	1078.07	-0.927581	b43 +4
1089.27	3	1089.27	-0.918047	b33 +3
1093.59	7	1093.6	-3.01757	b75 +7
1100.6	5	1100.6	2.27149	y53 +5
1102.77	6	1102.77	-3.44586	y64 +6
1122.81	5	1122.81	-1.51406	y54-NH3 +5
1126.21	5	1126.22	-1.95344	y54 +5
1132.28	3	1132.28	-0.883171	b34 +3
1155.29	3	1155.29	-0.952141	b35-H2O +3
1161.29	3	1161.29	-0.861108	b35 +3
1198.99	3	1198.99	-0.500422	b36 +3
1241.68	3	1241.69	-2.81875	b37 +3
1305.7	2	1305.71	-0.612696	b26 +2
1380.39	3	1380.39	-0.869317	b41 +3
1397.76	2	1397.77	-0.643885	b28 +2
1437.09	3	1437.1	-0.487094	b43 +3
1456.79	1	1456.79	1.23559	y14-NH3 +1
1473.82	1	1473.82	-0.949914	y14 +1

[truncated: 30 more sheets: CspC, H-NS, BhsA, YnaE, YbgS, PA4738, Isomerase, HU-β (PS1054), PA2146, PA4739, PA5178, Azurin, CspA, L36, L33, L29 (PS1054), L35, L31, S21, PA0039 …]
